# Supplementary material for: Household Composition and Inequalities in COVID-19 Vaccination in Wales, UK
Source: Vaccines (Basel). 2023 Mar 7;11(3):604. doi: 10.3390/vaccines11030604 (PMC10055803; doi:10.3390/vaccines11030604)
Supplement: Supplementary file 1 [file vaccines-11-00604-s001.zip]

Archive with 1 entries (1 files):
- vaccines-2219068-supplementary.pdf
